# Supplementary material for: Interfering with Color Response by Porphyrin-Related Compounds in the MTT Tetrazolium-Based Colorimetric Assay
Source: Int J Mol Sci. 2022 Dec 29;24(1):562. doi: 10.3390/ijms24010562 (PMC9820508; doi:10.3390/ijms24010562)
Supplement: Supplementary file 1 [file ijms-24-00562-s001.zip]

Archive with 1 entries (1 files):
- ijms-2095719-supplementary.pdf
